# Supplementary material for: Serrate RNA Effector Molecule (SRRT) Is Associated with Prostate Cancer Progression and Is a Predictor of Poor Prognosis in Lethal Prostate Cancer
Source: Cancers (Basel). 2023 May 22;15(10):2867. doi: 10.3390/cancers15102867 (PMC10216025; doi:10.3390/cancers15102867)
Supplement: Supplementary file 1 [file cancers-15-02867-s001.zip]

Archive with 1 entries (1 files):
- cancers-2309004-supplementary.pdf
